# Supplementary material for: Long-term survival and mortality predictors in a Swedish cohort of patients with ANCA-positive vasculitis and severe kidney involvement
Source: Clin Kidney J. 2026 May 25;19(7):sfag159. doi: 10.1093/ckj/sfag159 (PMC13339951; doi:10.1093/ckj/sfag159)
Supplement: sfag159_Supplemental_Files [file sfag159_supplemental_files.zip]

Archive with 4 entries (4 files):
- Kidney Survival_supplementary file.pptx
- Patient Survival_supplementary file.pptx
- Regression tree analysis_supplementary file.pptx
- Supplementary material.docx
